# Supplementary material for: The association between constipation and subsequent risk of atopic dermatitis in children: the Japan Environment and Children’s Study
Source: Environ Health Prev Med. 2023 Nov 16;28:71. doi: 10.1265/ehpm.23-00103 (PMC10654214; doi:10.1265/ehpm.23-00103)
Supplement: Supplementary file 1 — Additional file 1: Supplemental Table 1 Association between frequency of bowel movements and cumulative incidence of atopic dermatitis. [file ehpm-28-071-s001.xlsx]

## Sheet: Table S
Supplemental Table 1 Association between frequency of bowel movements and cumulative incidence of atopic dermatitis
		Frequency of bowel movements
		Alomost everyday	5ｰ6 times/ wk	3ｰ4 times/wk	≤ 2 times/ wk
Atopic dermatitis diagnosed by the responses to the questionnaire
Cumulative incidence until 3 years of age
N		55196	2648	4667	852
n of case (%)		11,668 (21.1)	561 (21.2)	989 (21.2)	207 (24.3)
Crude OR (95% CI)		ref	1.00 (0.91ｰ1.10)	1.00 (0.93ｰ1.08)	1.20 (1.02ｰ1.40)
Multivariable OR (95% CI)a		ref	1.01 (0.92ｰ1.11)	1.00 (0.93ｰ1.08)	1.19 (1.02ｰ1.40)
Cumulative incidence until 2 years of age
N		57048	2742	4844	886
n of case (%)		8,809 (15.4)	447 (16.3)	737 (15.2)	159 (18.0)
Crude OR (95% CI)		ref	1.07 (0.96ｰ1.18)	0.98 (0.91ｰ1.07)	1.20 (1.01ｰ1.42)
Multivariable OR (95% CI)a		ref	1.08 (0.97ｰ1.19)	0.99 (0.91ｰ1.07)	1.20 (1.01ｰ1.43)
Cumulative incidence until 1.5 years of age
N		58203	2801	4913	909
n of case (%)		4,838 (8.3)	248 (8.9)	404 (8.2)	86 (9.5)
Crude OR (95% CI)		ref	1.07 (0.94ｰ1.23)	0.99 (0.89ｰ1.10)	1.15 (0.92ｰ1.44)
Multivariable OR (95% CI)a		ref	1.08 (0.95ｰ1.24)	0.99 (0.89ｰ1.10)	1.15 (0.92ｰ1.44)
Atopic dermatitis diagnosed by self-reported physician's diagnosis
Cumulative incidence until 3 years of age
N		64304	3124	5611	1024
n of case (%)		5,041 (7.8)	263 (8.4)	450 (8.0)	82 (8.0)
Crude OR (95% CI)		ref	1.08 (0.95ｰ1.23)	1.03 (0.93ｰ1.13)	1.02 (0.82ｰ1.29)
Multivariable OR (95% CI)a		ref	1.09 (0.95ｰ1.24)	1.01 (0.91ｰ1.12)	1.00 (0.79ｰ1.26)
Cumulative incidence until 2 years of age
N		67003	3260	5847	1067
n of case (%)		3,373 (5.0)	163 (4.2)	303 (5.2)	54 (5.1)
Crude OR (95% CI)		ref	0.99 (0.85ｰ1.17)	1.03 (0.91ｰ1.16)	1.01 (0.76ｰ1.33)
Multivariable OR (95% CI)a		ref	0.99 (0.84ｰ1.17)	1.02 (0.91ｰ1.16)	0.98 (0.75ｰ1.30)
Cumulative incidence until 1.5 years of age
N		68631	3338	5953	1094
n of case (%)		2,138 (3.1)	104 (3.1)	185 (3.1)	36 (3.3)
Crude OR (95% CI)		ref	1.00 (0.82ｰ1.22)	1.00 (0.86ｰ1.16)	1.06 (0.76ｰ1.48)
Multivariable OR (95% CI)a		ref	1.00 (0.82ｰ1.23)	0.99 (0.85ｰ1.16)	1.03 (0.74ｰ1.45)
CI: confidence interval; OR:odds ratio
a Adjusted by maternal characteristics such as mother's age at delivery, maternal body mass index before pregnancy, maternal smoking, maternal educational status, maternal allergic history including atopic dermatitis, asthma, hay fever, food allergy, and allergic conjunctivitis. Also adjusted by child's characteristics such as child's sex, birth weight, mode of delivery, exclusive breastfeeding f…
